# Supplementary material for: Projecting global shifts in the invasive potential of Bidens pilosa L. under climate change using species distribution models
Source: Front Plant Sci. 2025 May 15;16:1580278. doi: 10.3389/fpls.2025.1580278 (PMC12119604; doi:10.3389/fpls.2025.1580278)
Supplement: Supplementary file 1 [file Table1.xlsx]

## Sheet: 1.4
Bidens pilosa	-120.842	35.4799
Bidens pilosa	-120.745	35.1928
Bidens pilosa	-120.733	35.3051
Bidens pilosa	-120.731	35.2222
Bidens pilosa	-120.725	35.1875
Bidens pilosa	-120.691	35.266
Bidens pilosa	-120.674	35.306
Bidens pilosa	-120.617	35.1889
Bidens pilosa	-120.573	35.1671
Bidens pilosa	-120.14	34.4858
Bidens pilosa	-120.14	34.4858
Bidens pilosa	-119.874	34.421
Bidens pilosa	-119.73	34.4075
Bidens pilosa	-119.711	34.467
Bidens pilosa	-119.709	34.4575
Bidens pilosa	-119.692	34.4583
Bidens pilosa	-119.653	34.4557
Bidens pilosa	-119.64	34.4632
Bidens pilosa	-119.522	34.3951
Bidens pilosa	-119.313	34.4514
Bidens pilosa	-119.308	34.277
Bidens pilosa	-119.243	34.4106
Bidens pilosa	-119.243	34.2638
Bidens pilosa	-119.217	34.2372
Bidens pilosa	-119.172	34.238
Bidens pilosa	-119.151	34.167
Bidens pilosa	-119.135	34.453
Bidens pilosa	-119.062	34.3458
Bidens pilosa	-119.052	34.3478
Bidens pilosa	-119.045	34.1609
Bidens pilosa	-118.795	34.3977
Bidens pilosa	-118.565	33.8226
Bidens pilosa	-118.561	34.0524
Bidens pilosa	-118.52	34.0937
Bidens pilosa	-118.509	34.0809
Bidens pilosa	-118.508	34.0813
Bidens pilosa	-118.493	34.1652
Bidens pilosa	-118.486	34.1829
Bidens pilosa	-118.478	34.0276
Bidens pilosa	-118.457	34.0617
Bidens pilosa	-118.444	34.3319
Bidens pilosa	-118.403	34.3249
Bidens pilosa	-118.402	34.1945
Bidens pilosa	-118.382	34.0162
Bidens pilosa	-118.353	34.2665
Bidens pilosa	-118.33	34.1486
Bidens pilosa	-118.289	34.0569
Bidens pilosa	-118.288	33.7904
Bidens pilosa	-118.263	33.9336
Bidens pilosa	-118.26	34.0755
Bidens pilosa	-118.229	34.0336
Bidens pilosa	-118.223	33.753
Bidens pilosa	-118.206	34.0824
Bidens pilosa	-118.205	33.8024
Bidens pilosa	-118.204	33.8025
Bidens pilosa	-118.172	34.2125
Bidens pilosa	-118.167	34.2009
Bidens pilosa	-118.148	34.2165
Bidens pilosa	-118.144	33.7758
Bidens pilosa	-118.102	34.1961
Bidens pilosa	-118.096	34.1811
Bidens pilosa	-118.093	34.182
Bidens pilosa	-118.086	33.8059
Bidens pilosa	-118.06	34.0372
Bidens pilosa	-118.05	34.175
Bidens pilosa	-118.028	34.0389
Bidens pilosa	-118.018	34.1767
Bidens pilosa	-118.004	34.1742
Bidens pilosa	-118.002	33.7064
Bidens pilosa	-117.99	34.0794
Bidens pilosa	-117.989	34.1764
Bidens pilosa	-117.989	33.807
Bidens pilosa	-117.987	34.1794
Bidens pilosa	-117.929	34.1319
Bidens pilosa	-117.925	34.175
Bidens pilosa	-117.923	34.1544
Bidens pilosa	-117.892	33.8973
Bidens pilosa	-117.883	33.7694
Bidens pilosa	-117.869	33.6529
Bidens pilosa	-117.858	33.7753
Bidens pilosa	-117.852	33.5831
Bidens pilosa	-117.852	33.5831
Bidens pilosa	-117.827	34.1408
Bidens pilosa	-117.757	33.527
Bidens pilosa	-117.709	34.1076
Bidens pilosa	-117.705	33.9518
Bidens pilosa	-117.694	33.6479
Bidens pilosa	-117.67	34.0828
Bidens pilosa	-117.662	33.6844
Bidens pilosa	-117.657	33.6886
Bidens pilosa	-117.656	33.5982
Bidens pilosa	-117.626	33.6869
Bidens pilosa	-117.623	33.6784
Bidens pilosa	-117.614	33.421
Bidens pilosa	-117.591	32.3918
Bidens pilosa	-117.582	33.3837
Bidens pilosa	-117.512	33.5998
Bidens pilosa	-117.434	34.0576
Bidens pilosa	-117.417	33.7303
Bidens pilosa	-117.297	33.0484
Bidens pilosa	-117.288	33.0486
Bidens pilosa	-117.247	32.8796
Bidens pilosa	-117.247	33.3834
Bidens pilosa	-117.242	32.7603
Bidens pilosa	-117.24	32.6741
Bidens pilosa	-117.24	32.8093
Bidens pilosa	-117.222	32.799
Bidens pilosa	-117.216	33.3656
Bidens pilosa	-117.208	34.0833
Bidens pilosa	-117.207	33.4049
Bidens pilosa	-117.198	32.7598
Bidens pilosa	-117.196	33.4364
Bidens pilosa	-117.195	32.7589
Bidens pilosa	-117.183	32.7468
Bidens pilosa	-117.172	33.0255
Bidens pilosa	-117.165	32.7508
Bidens pilosa	-117.163	32.7676
Bidens pilosa	-117.161	33.2533
Bidens pilosa	-117.155	32.7174
Bidens pilosa	-117.149	32.7654
Bidens pilosa	-117.147	32.7317
Bidens pilosa	-117.145	32.7316
Bidens pilosa	-117.144	32.7394
Bidens pilosa	-117.142	33.2539
Bidens pilosa	-117.133	32.7407
Bidens pilosa	-117.131	33.0438
Bidens pilosa	-117.128	32.7185
Bidens pilosa	-117.118	32.7225
Bidens pilosa	-117.111	32.6494
Bidens pilosa	-117.103	32.7644
Bidens pilosa	-117.103	32.6206
Bidens pilosa	-117.091	32.7405
Bidens pilosa	-117.084	32.741
Bidens pilosa	-117.063	32.7781
Bidens pilosa	-116.999	32.7607
Bidens pilosa	-116.987	32.7752
Bidens pilosa	-116.94	32.7285
Bidens pilosa	-116.927	32.4053
Bidens pilosa	-116.924	32.7753
Bidens pilosa	-116.883	32.5049
Bidens pilosa	-116.62	31.8595
Bidens pilosa	-116.584	31.8731
Bidens pilosa	-116.582	31.9265
Bidens pilosa	-116.582	31.9223
Bidens pilosa	-116.579	31.8878
Bidens pilosa	-110.88	31.7251
Bidens pilosa	-110.762	31.444
Bidens pilosa	-110.689	31.3945
Bidens pilosa	-110.569	30.8257
Bidens pilosa	-110.442	31.4193
Bidens pilosa	-110.399	31.4536
Bidens pilosa	-110.139	29.0472
Bidens pilosa	-108.722	27.1189
Bidens pilosa	-108.035	27.3246
Bidens pilosa	-107.564	27.7269
Bidens pilosa	-107.368	27.9145
Bidens pilosa	-107.357	29.8921
Bidens pilosa	-106.054	28.6419
Bidens pilosa	-105.503	28.2584
Bidens pilosa	-105.495	28.2626
Bidens pilosa	-105.476	28.2617
Bidens pilosa	-105.468	28.264
Bidens pilosa	-104.858	21.4811
Bidens pilosa	-104.721	24.0154
Bidens pilosa	-104.7	24.0281
Bidens pilosa	-104.696	24.0997
Bidens pilosa	-104.693	24.0216
Bidens pilosa	-104.619	24.0669
Bidens pilosa	-104.611	24.051
Bidens pilosa	-104.604	24.001
Bidens pilosa	-104.594	24.0564
Bidens pilosa	-103.57	20.7118
Bidens pilosa	-103.433	25.5411
Bidens pilosa	-103.429	20.7293
Bidens pilosa	-103.375	20.7669
Bidens pilosa	-103.366	20.6721
Bidens pilosa	-103.311	20.4299
Bidens pilosa	-103.237	20.6284
Bidens pilosa	-103.237	20.6289
Bidens pilosa	-103.221	18.5869
Bidens pilosa	-103.189	20.1601
Bidens pilosa	-103.096	22.7425
Bidens pilosa	-103.094	22.7411
Bidens pilosa	-103.086	22.7494
Bidens pilosa	-103.071	22.7589
Bidens pilosa	-103.07	22.7519
Bidens pilosa	-102.85	20.6315
Bidens pilosa	-102.85	20.6308
Bidens pilosa	-102.8	20.8089
Bidens pilosa	-102.785	20.8459
Bidens pilosa	-102.569	22.7658
Bidens pilosa	-102.347	21.7537
Bidens pilosa	-102.293	19.9427
Bidens pilosa	-102.278	21.9106
Bidens pilosa	-102.093	19.4323
Bidens pilosa	-102.054	19.0278
Bidens pilosa	-101.926	21.3468
Bidens pilosa	-101.679	20.1462
Bidens pilosa	-101.362	19.4853
Bidens pilosa	-101.331	20.6547
Bidens pilosa	-101.288	19.5905
Bidens pilosa	-101.288	19.6314
Bidens pilosa	-101.287	20.6488
Bidens pilosa	-101.275	19.5948
Bidens pilosa	-101.26	19.6304
Bidens pilosa	-101.235	19.6983
Bidens pilosa	-101.235	19.6984
Bidens pilosa	-101.224	19.6864
Bidens pilosa	-101.204	19.6689
Bidens pilosa	-101.177	19.6689
Bidens pilosa	-101.169	19.7128
Bidens pilosa	-101.148	19.6838
Bidens pilosa	-101.144	19.6843
Bidens pilosa	-101.139	19.6936
Bidens pilosa	-101.053	25.4528
Bidens pilosa	-100.72	20.0342
Bidens pilosa	-100.486	25.3686
Bidens pilosa	-100.433	20.7092
Bidens pilosa	-100.432	25.1782
Bidens pilosa	-100.409	20.5932
Bidens pilosa	-100.408	25.6796
Bidens pilosa	-100.398	20.6225
Bidens pilosa	-100.391	25.2439
Bidens pilosa	-100.379	25.3618
Bidens pilosa	-100.364	20.5806
Bidens pilosa	-100.363	22.6431
Bidens pilosa	-100.304	25.7597
Bidens pilosa	-100.301	25.755
Bidens pilosa	-100.289	25.6741
Bidens pilosa	-100.284	25.6773
Bidens pilosa	-100.271	25.5493
Bidens pilosa	-100.259	25.3392
Bidens pilosa	-100.258	25.6017
Bidens pilosa	-100.237	25.5802
Bidens pilosa	-100.234	24.9325
Bidens pilosa	-100.208	25.6307
Bidens pilosa	-100.207	25.6459
Bidens pilosa	-100.186	25.5879
Bidens pilosa	-100.148	19.9614
Bidens pilosa	-100.142	19.1988
Bidens pilosa	-100.128	19.1841
Bidens pilosa	-100.124	25.4298
Bidens pilosa	-100.11	20.6653
Bidens pilosa	-100.11	20.6637
Bidens pilosa	-100.024	19.2527
Bidens pilosa	-99.9962	25.5922
Bidens pilosa	-99.9342	25.0421
Bidens pilosa	-99.6696	18.786
Bidens pilosa	-99.6603	19.288
Bidens pilosa	-99.6496	20.907
Bidens pilosa	-99.6132	17.8247
Bidens pilosa	-99.3451	19.8923
Bidens pilosa	-99.2875	18.4589
Bidens pilosa	-99.272	20.1847
Bidens pilosa	-99.2586	18.7396
Bidens pilosa	-99.2417	18.9917
Bidens pilosa	-99.2314	19.4205
Bidens pilosa	-99.2267	19.6583
Bidens pilosa	-99.2187	19.9991
Bidens pilosa	-99.2104	19.3044
Bidens pilosa	-99.2052	19.3193
Bidens pilosa	-99.1984	19.2919
Bidens pilosa	-99.1959	19.4049
Bidens pilosa	-99.1958	19.2969
Bidens pilosa	-99.1942	19.3103
Bidens pilosa	-99.1939	19.2944
Bidens pilosa	-99.1937	19.3178
Bidens pilosa	-99.1842	19.3142
Bidens pilosa	-99.1839	19.3226
Bidens pilosa	-99.1818	19.4384
Bidens pilosa	-99.1811	19.2848
Bidens pilosa	-99.181	19.3121
Bidens pilosa	-99.1783	19.3312
Bidens pilosa	-99.1779	19.6411
Bidens pilosa	-99.1718	19.3538
Bidens pilosa	-99.1696	19.3192
Bidens pilosa	-99.167	23.0664
Bidens pilosa	-99.1661	19.3571
Bidens pilosa	-99.1647	23.0667
Bidens pilosa	-99.1572	19.2885
Bidens pilosa	-99.1544	19.3889
Bidens pilosa	-99.1403	19.4241
Bidens pilosa	-99.1275	19.2667
Bidens pilosa	-99.127	19.3998
Bidens pilosa	-99.1226	19.3218
Bidens pilosa	-99.1176	19.3464
Bidens pilosa	-99.1167	19.2572
Bidens pilosa	-99.0955	19.2956
Bidens pilosa	-99.0905	20.2451
Bidens pilosa	-99.0849	19.3554
Bidens pilosa	-99.0645	19.2803
Bidens pilosa	-98.9788	19.4337
Bidens pilosa	-98.952	22.2262
Bidens pilosa	-98.9448	18.8191
Bidens pilosa	-98.9432	18.5795
Bidens pilosa	-98.8878	19.4867
Bidens pilosa	-98.8832	19.506
Bidens pilosa	-98.8755	19.3356
Bidens pilosa	-98.8744	19.3358
Bidens pilosa	-98.8698	19.5514
Bidens pilosa	-98.787	19.0324
Bidens pilosa	-98.7107	20.0944
Bidens pilosa	-98.6917	16.8152
Bidens pilosa	-98.4349	19.2844
Bidens pilosa	-98.4135	20.0663
Bidens pilosa	-98.3886	18.6946
Bidens pilosa	-98.3305	26.1827
Bidens pilosa	-98.3136	19.0465
Bidens pilosa	-98.3028	19.0546
Bidens pilosa	-98.3026	19.0552
Bidens pilosa	-98.2306	26.1764
Bidens pilosa	-98.2285	18.9763
Bidens pilosa	-98.2281	19.147
Bidens pilosa	-98.2203	18.9807
Bidens pilosa	-97.9695	18.9024
Bidens pilosa	-97.9678	20.2669
Bidens pilosa	-97.9469	17.6998
Bidens pilosa	-97.7725	22.1122
Bidens pilosa	-97.7603	22.0739
Bidens pilosa	-97.6514	24.6164
Bidens pilosa	-97.5667	16.8667
Bidens pilosa	-97.5513	19.9374
Bidens pilosa	-97.5123	17.8526
Bidens pilosa	-97.4532	17.9121
Bidens pilosa	-97.2941	16.6831
Bidens pilosa	-97.2564	16.6988
Bidens pilosa	-97.1522	19.8263
Bidens pilosa	-97.0522	19.4011
Bidens pilosa	-97.0445	19.8888
Bidens pilosa	-97.0436	18.7011
Bidens pilosa	-96.9831	17.7717
Bidens pilosa	-96.9747	19.5558
Bidens pilosa	-96.9717	19.3853
Bidens pilosa	-96.9692	18.9275
Bidens pilosa	-96.9642	17.7064
Bidens pilosa	-96.9636	19.4228
Bidens pilosa	-96.9594	19.2094
Bidens pilosa	-96.9536	19.5131
Bidens pilosa	-96.9417	18.7278
Bidens pilosa	-96.9417	19.7042
Bidens pilosa	-96.94	19.5525
Bidens pilosa	-96.8918	19.5303
Bidens pilosa	-96.8881	19.5294
Bidens pilosa	-96.8811	19.4759
Bidens pilosa	-96.7769	17.1731
Bidens pilosa	-96.5014	19.2728
Bidens pilosa	-96.4961	16.1678
Bidens pilosa	-96.3939	19.6067
Bidens pilosa	-96.2102	19.1582
Bidens pilosa	-96.1075	15.9817
Bidens pilosa	-96.105	16.4927
Bidens pilosa	-96.1043	16.4948
Bidens pilosa	-96.1008	15.9786
Bidens pilosa	-96.0978	16.0028
Bidens pilosa	-96.0678	15.9297
Bidens pilosa	-96.0588	16.0231
Bidens pilosa	-95.9983	15.8169
Bidens pilosa	-95.9978	15.8492
Bidens pilosa	-95.9864	15.8206
Bidens pilosa	-95.9492	16.5811
Bidens pilosa	-95.1225	18.3878
Bidens pilosa	-94.6328	17.9922
Bidens pilosa	-94.383	18.083
Bidens pilosa	-94.1208	16.8867
Bidens pilosa	-93.9864	16.4431
Bidens pilosa	-93.9064	16.3536
Bidens pilosa	-93.9064	16.3208
Bidens pilosa	-93.8592	16.3194
Bidens pilosa	-93.6406	16.1506
Bidens pilosa	-93.63	16.2764
Bidens pilosa	-93.6219	16.2753
Bidens pilosa	-93.6133	16.2764
Bidens pilosa	-93.5247	16.1642
Bidens pilosa	-93.4472	15.9922
Bidens pilosa	-93.4125	15.9908
Bidens pilosa	-93.3722	16.7603
Bidens pilosa	-93.3208	16.8753
Bidens pilosa	-93.31	16.9983
Bidens pilosa	-93.2833	15.9842
Bidens pilosa	-93.25	16.7983
Bidens pilosa	-93.1256	16.8258
Bidens pilosa	-93.0474	16.9758
Bidens pilosa	-93.0096	16.845
Bidens pilosa	-93	18.3756
Bidens pilosa	-92.9906	17.9281
Bidens pilosa	-92.9817	15.7011
Bidens pilosa	-92.872	16.7175
Bidens pilosa	-92.7947	16.5369
Bidens pilosa	-92.7606	16.6403
Bidens pilosa	-92.647	16.7352
Bidens pilosa	-92.6343	16.7042
Bidens pilosa	-92.6306	16.7439
Bidens pilosa	-92.6072	16.6925
Bidens pilosa	-92.6068	16.693
Bidens pilosa	-92.5056	18.0692
Bidens pilosa	-92.2623	18.675
Bidens pilosa	-92.1953	15.1059
Bidens pilosa	-92.1417	16.275
Bidens pilosa	-92.1325	16.2508
Bidens pilosa	-92.0982	15.0957
Bidens pilosa	-92.0962	15.106
Bidens pilosa	-92.065	15.4021
Bidens pilosa	-91.7653	18.6417
Bidens pilosa	-91.6812	16.0754
Bidens pilosa	-91.6708	16.0792
Bidens pilosa	-91.4476	14.91
Bidens pilosa	-91.3517	15.7692
Bidens pilosa	-91.263	14.686
Bidens pilosa	-91.1594	14.7406
Bidens pilosa	-91.0234	14.7828
Bidens pilosa	-90.6782	14.6197
Bidens pilosa	-90.4028	14.5164
Bidens pilosa	-90.1667	14.45
Bidens pilosa	-90.1386	29.7436
Bidens pilosa	-90.1162	29.7843
Bidens pilosa	-90.0963	29.9661
Bidens pilosa	-90.075	29.954
Bidens pilosa	-90.0617	14.9281
Bidens pilosa	-90.0548	30.0199
Bidens pilosa	-89.9944	29.94
Bidens pilosa	-89.9833	13.8167
Bidens pilosa	-89.9502	30.0522
Bidens pilosa	-89.8649	30.0979
Bidens pilosa	-89.7839	29.758
Bidens pilosa	-89.7531	30.2847
Bidens pilosa	-89.7462	30.2692
Bidens pilosa	-89.7009	30.4566
Bidens pilosa	-89.7	13.8833
Bidens pilosa	-89.6924	14.0898
Bidens pilosa	-89.6731	13.9964
Bidens pilosa	-89.6719	13.9843
Bidens pilosa	-89.6667	13.9667
Bidens pilosa	-89.6333	13.8667
Bidens pilosa	-89.6167	13.85
Bidens pilosa	-89.5741	13.8115
Bidens pilosa	-89.5167	14.3833
Bidens pilosa	-89.4001	14.38
Bidens pilosa	-89.387	14.817
Bidens pilosa	-89.3586	14.5125
Bidens pilosa	-89.3568	17.8732
Bidens pilosa	-89.2926	13.7521
Bidens pilosa	-89.25	13.6667
Bidens pilosa	-89.142	14.3098
Bidens pilosa	-89.074	17.146
Bidens pilosa	-89.0617	14.1712
Bidens pilosa	-88.9142	14.1417
Bidens pilosa	-88.792	30.3996
Bidens pilosa	-88.7905	30.459
Bidens pilosa	-88.5514	30.4375
Bidens pilosa	-88.5508	30.5162
Bidens pilosa	-88.383	13.3773
Bidens pilosa	-88.0244	17.7425
Bidens pilosa	-87.9186	30.5139
Bidens pilosa	-87.8339	13.2761
Bidens pilosa	-87.4372	30.4092
Bidens pilosa	-87.2975	30.3481
Bidens pilosa	-87.2675	30.3208
Bidens pilosa	-87.1292	30.3806
Bidens pilosa	-87.0003	14.01
Bidens pilosa	-86.9561	31.4342
Bidens pilosa	-86.9241	30.3744
Bidens pilosa	-86.6033	13.4367
Bidens pilosa	-86.5783	30.3961
Bidens pilosa	-86.4736	31.3067
Bidens pilosa	-86.4467	13.7006
Bidens pilosa	-86.3824	13.7373
Bidens pilosa	-86.3606	13.7564
Bidens pilosa	-86.3306	13.2119
Bidens pilosa	-86.3167	11.9833
Bidens pilosa	-86.3141	13.7603
Bidens pilosa	-86.2617	13.3853
Bidens pilosa	-86.2403	13.4167
Bidens pilosa	-86.1615	31.7905
Bidens pilosa	-86.1241	13.2355
Bidens pilosa	-86.0617	32.0726
Bidens pilosa	-86.045	12.9932
Bidens pilosa	-86.0278	13.2068
Bidens pilosa	-85.7928	31.6072
Bidens pilosa	-85.7453	31.5558
Bidens pilosa	-85.7333	13.5167
Bidens pilosa	-85.7333	13.5833
Bidens pilosa	-85.6306	11.0722
Bidens pilosa	-85.6167	13.5167
Bidens pilosa	-85.4974	32.5547
Bidens pilosa	-85.4211	31.2047
Bidens pilosa	-85.3922	31.2452
Bidens pilosa	-85.3575	12.3111
Bidens pilosa	-84.9631	12.0294
Bidens pilosa	-84.8253	10.3163
Bidens pilosa	-84.7551	10.4607
Bidens pilosa	-84.4694	10.1139
Bidens pilosa	-84.4572	9.82417
Bidens pilosa	-84.4383	30.8773
Bidens pilosa	-84.3833	9.96667
Bidens pilosa	-84.3011	30.4794
Bidens pilosa	-84.2558	30.4828
Bidens pilosa	-84.1537	9.93252
Bidens pilosa	-84.1464	9.8742
Bidens pilosa	-84.0785	9.87451
Bidens pilosa	-84.0734	10.0448
Bidens pilosa	-84.0679	10.0016
Bidens pilosa	-84.0654	9.93289
Bidens pilosa	-84.0624	9.93273
Bidens pilosa	-84.029	9.94052
Bidens pilosa	-84.0256	9.86138
Bidens pilosa	-84.0253	9.72278
Bidens pilosa	-84.0036	10.4314
Bidens pilosa	-84.0007	9.84729
Bidens pilosa	-83.9978	9.99167
Bidens pilosa	-83.9934	9.78186
Bidens pilosa	-83.9753	10.1083
Bidens pilosa	-83.9704	10.1297
Bidens pilosa	-83.9139	9.64593
Bidens pilosa	-83.8278	9.28194
Bidens pilosa	-83.8125	9.54683
Bidens pilosa	-83.7583	9.55556
Bidens pilosa	-83.4354	8.64987
Bidens pilosa	-83.2173	8.70112
Bidens pilosa	-83.0686	9.08472
Bidens pilosa	-83.0003	8.82717
Bidens pilosa	-82.9555	8.80046
Bidens pilosa	-82.9542	9.1125
Bidens pilosa	-82.8279	27.9605
Bidens pilosa	-82.7861	27.9948
Bidens pilosa	-82.7227	27.9893
Bidens pilosa	-82.5521	27.596
Bidens pilosa	-82.438	29.6721
Bidens pilosa	-82.4358	8.71965
Bidens pilosa	-82.3949	29.6526
Bidens pilosa	-82.3549	23.1233
Bidens pilosa	-82.0998	26.4496
Bidens pilosa	-82.0597	26.4286
Bidens pilosa	-81.8641	27.9889
Bidens pilosa	-81.8289	27.4992
Bidens pilosa	-81.7491	24.5735
Bidens pilosa	-81.6803	26.7231
Bidens pilosa	-81.6776	30.6985
Bidens pilosa	-81.6745	28.5815
Bidens pilosa	-81.6403	30.1428
Bidens pilosa	-81.5939	28.9519
Bidens pilosa	-81.3172	32.0226
Bidens pilosa	-81.3144	29.3121
Bidens pilosa	-81.2764	29.4457
Bidens pilosa	-81.2725	23.1424
Bidens pilosa	-81.2673	28.7588
Bidens pilosa	-81.2559	24.6652
Bidens pilosa	-81.247	28.7422
Bidens pilosa	-81.2106	28.7807
Bidens pilosa	-81.0682	25.7602
Bidens pilosa	-81.0137	29.2328
Bidens pilosa	-80.8114	-1.55338
Bidens pilosa	-80.7669	25.7476
Bidens pilosa	-80.6079	25.3823
Bidens pilosa	-80.5071	25.4374
Bidens pilosa	-80.4474	22.1524
Bidens pilosa	-80.2332	27.199
Bidens pilosa	-80.2153	-3.48682
Bidens pilosa	-80.1902	26.2292
Bidens pilosa	-80.0838	19.6595
Bidens pilosa	-79.8333	-6.76667
Bidens pilosa	-79.3918	-4.21082
Bidens pilosa	-79.3054	-3.77497
Bidens pilosa	-79.2154	-3.91631
Bidens pilosa	-79.1986	-4.03751
Bidens pilosa	-79.1853	-3.98789
Bidens pilosa	-79.1836	-4.0033
Bidens pilosa	-79.1696	-4.05042
Bidens pilosa	-79.1625	22.3564
Bidens pilosa	-79.1412	-3.88841
Bidens pilosa	-79.1136	-3.84523
Bidens pilosa	-79.0917	-3.875
Bidens pilosa	-79.0667	-3.96667
Bidens pilosa	-79.0628	22.6587
Bidens pilosa	-79.0167	-8.11667
Bidens pilosa	-78.9919	-8.13528
Bidens pilosa	-78.95	-1.96667
Bidens pilosa	-78.7908	-0.58166
Bidens pilosa	-78.7065	26.5169
Bidens pilosa	-78.6714	-6.85694
Bidens pilosa	-78.6683	-4.3814
Bidens pilosa	-78.6437	26.5085
Bidens pilosa	-78.6189	-0.999749
Bidens pilosa	-78.55	-1.56666
Bidens pilosa	-78.5215	-0.262713
Bidens pilosa	-78.4974	22.5114
Bidens pilosa	-78.4593	-0.104838
Bidens pilosa	-78.4584	-0.078905
Bidens pilosa	-78.4535	-0.227182
Bidens pilosa	-78.4521	-0.008406
Bidens pilosa	-78.4344	0.01249
Bidens pilosa	-78.4258	-0.193083
Bidens pilosa	-78.4096	-0.304903
Bidens pilosa	-78.4084	-0.280283
Bidens pilosa	-78.3893	-0.358062
Bidens pilosa	-78.3758	0.001941
Bidens pilosa	-78.367	22.5078
Bidens pilosa	-78.3623	-0.173262
Bidens pilosa	-78.3066	18.3691
Bidens pilosa	-78.2153	-7.30108
Bidens pilosa	-78.1307	0.621154
Bidens pilosa	-78.1065	0.340323
Bidens pilosa	-78.0914	25.1566
Bidens pilosa	-78.029	25.1733
Bidens pilosa	-78.0146	25.1408
Bidens pilosa	-77.9242	-7.03278
Bidens pilosa	-77.9154	18.5045
Bidens pilosa	-77.8625	-7.60583
Bidens pilosa	-77.8268	-7.03093
Bidens pilosa	-77.7857	18.4949
Bidens pilosa	-77.7846	1.04867
Bidens pilosa	-77.616	19.8949
Bidens pilosa	-77.5488	25.018
Bidens pilosa	-77.4566	25.0652
Bidens pilosa	-77.4005	25.0673
Bidens pilosa	-77.3958	18.2153
Bidens pilosa	-77.3678	25.0784
Bidens pilosa	-77.3562	25.0761
Bidens pilosa	-77.3538	25.0783
Bidens pilosa	-77.3114	25.0645
Bidens pilosa	-77.2758	25.0241
Bidens pilosa	-77.1306	26.2658
Bidens pilosa	-76.9667	26.55
Bidens pilosa	-76.9642	-6.02417
Bidens pilosa	-76.964	26.528
Bidens pilosa	-76.6888	3.63591
Bidens pilosa	-76.6745	3.73827
Bidens pilosa	-76.6729	3.75072
Bidens pilosa	-76.6576	2.38731
Bidens pilosa	-76.6377	2.65047
Bidens pilosa	-76.586	3.57837
Bidens pilosa	-76.5851	3.12361
Bidens pilosa	-76.5782	3.56895
Bidens pilosa	-76.5733	3.5575
Bidens pilosa	-76.5655	3.54215
Bidens pilosa	-76.5409	3.38278
Bidens pilosa	-76.532	3.45165
Bidens pilosa	-76.5299	3.34153
Bidens pilosa	-76.5131	2.41428
Bidens pilosa	-76.4238	2.70593
Bidens pilosa	-76.3391	18.1104
Bidens pilosa	-76.3164	1.83694
Bidens pilosa	-76.2804	1.89262
Bidens pilosa	-76.2321	4.76814
Bidens pilosa	-76.2239	3.56281
Bidens pilosa	-76.193	4.41661
Bidens pilosa	-76.1833	3.9325
Bidens pilosa	-76.1811	3.58139
Bidens pilosa	-76.1756	3.5625
Bidens pilosa	-76.1181	1.72508
Bidens pilosa	-76.1172	1.72111
Bidens pilosa	-76.0952	3.63425
Bidens pilosa	-76.0671	3.65903
Bidens pilosa	-75.9474	2.21247
Bidens pilosa	-75.9189	2.21611
Bidens pilosa	-75.8393	5.77281
Bidens pilosa	-75.831	19.9675
Bidens pilosa	-75.7852	5.32786
Bidens pilosa	-75.7772	5.23944
Bidens pilosa	-75.7707	5.26622
Bidens pilosa	-75.764	5.33978
Bidens pilosa	-75.7255	4.4959
Bidens pilosa	-75.7103	4.81001
Bidens pilosa	-75.6978	5.75119
Bidens pilosa	-75.6455	6.2208
Bidens pilosa	-75.6433	4.70278
Bidens pilosa	-75.6346	4.68073
Bidens pilosa	-75.6083	6.20631
Bidens pilosa	-75.6072	4.75444
Bidens pilosa	-75.6062	1.61438
Bidens pilosa	-75.5979	6.26302
Bidens pilosa	-75.5751	19.9069
Bidens pilosa	-75.575	5.05979
Bidens pilosa	-75.5715	6.92677
Bidens pilosa	-75.569	6.26764
Bidens pilosa	-75.5672	6.26053
Bidens pilosa	-75.5493	6.26803
Bidens pilosa	-75.5138	6.28456
Bidens pilosa	-75.5067	5.08339
Bidens pilosa	-75.5065	2.31294
Bidens pilosa	-75.4955	5.05566
Bidens pilosa	-75.4953	5.1625
Bidens pilosa	-75.4666	5.0346
Bidens pilosa	-75.4361	19.9308
Bidens pilosa	-75.3925	4.477
Bidens pilosa	-75.374	6.15072
Bidens pilosa	-75.3392	6.16667
Bidens pilosa	-75.2976	6.18423
Bidens pilosa	-75.2612	1.90603
Bidens pilosa	-75.1828	2.63319
Bidens pilosa	-74.9886	5.28028
Bidens pilosa	-74.8849	5.02477
Bidens pilosa	-74.7729	4.66775
Bidens pilosa	-74.7271	5.38711
Bidens pilosa	-74.6402	6.54414
Bidens pilosa	-74.5894	4.7375
Bidens pilosa	-74.4214	4.8936
Bidens pilosa	-74.4169	4.9088
Bidens pilosa	-74.2067	4.60575
Bidens pilosa	-74.1946	4.63373
Bidens pilosa	-74.1786	4.64316
Bidens pilosa	-74.1656	4.64868
Bidens pilosa	-74.1568	4.65388
Bidens pilosa	-74.1458	4.17083
Bidens pilosa	-74.1326	4.65591
Bidens pilosa	-74.1321	4.67661
Bidens pilosa	-74.1248	4.61786
Bidens pilosa	-74.1154	4.58819
Bidens pilosa	-74.1121	4.73041
Bidens pilosa	-74.0969	4.77403
Bidens pilosa	-74.0965	4.53397
Bidens pilosa	-74.0927	4.65366
Bidens pilosa	-74.0926	4.58188
Bidens pilosa	-74.0885	4.57406
Bidens pilosa	-74.0864	4.69761
Bidens pilosa	-74.0834	4.57386
Bidens pilosa	-74.0685	4.56375
Bidens pilosa	-74.0625	4.67844
Bidens pilosa	-74.0614	4.608
Bidens pilosa	-74.0508	4.67343
Bidens pilosa	-74.0448	4.69491
Bidens pilosa	-74.0405	4.67395
Bidens pilosa	-74.0403	4.73191
Bidens pilosa	-74.0364	4.63167
Bidens pilosa	-74.0364	4.70427
Bidens pilosa	-74.0283	4.77632
Bidens pilosa	-74.0233	4.78672
Bidens pilosa	-74.0127	4.74108
Bidens pilosa	-73.98	4.71569
Bidens pilosa	-73.8582	5.10963
Bidens pilosa	-73.8428	5.11745
Bidens pilosa	-73.8361	5.11788
Bidens pilosa	-73.6384	4.1516
Bidens pilosa	-73.6356	5.55667
Bidens pilosa	-73.5699	5.64669
Bidens pilosa	-73.5363	5.60489
Bidens pilosa	-73.5176	5.6387
Bidens pilosa	-73.4548	5.76507
Bidens pilosa	-73.4488	6.16086
Bidens pilosa	-73.4324	6.17373
Bidens pilosa	-73.3441	5.08748
Bidens pilosa	-73.2692	4.88472
Bidens pilosa	-73.1028	6.91762
Bidens pilosa	-73.0718	7.03785
Bidens pilosa	-73.0158	4.02421
Bidens pilosa	-72.9464	5.70749
Bidens pilosa	-72.6891	6.46992
Bidens pilosa	-72.6494	6.29522
Bidens pilosa	-72.6459	6.56853
Bidens pilosa	-72.6441	6.18278
Bidens pilosa	-72.6334	6.18417
Bidens pilosa	-72.5607	7.7706
Bidens pilosa	-72.4987	6.46154
Bidens pilosa	-71.6925	-33.3698
Bidens pilosa	-71.6621	-33.0868
Bidens pilosa	-71.608	-33.4876
Bidens pilosa	-71.5024	-33.0471
Bidens pilosa	-71.4722	-33.0298
Bidens pilosa	-71.4501	-33.5059
Bidens pilosa	-71.3878	-33.4984
Bidens pilosa	-71.3608	-33.5112
Bidens pilosa	-71.3608	-33.4853
Bidens pilosa	-71.3583	-33.5154
Bidens pilosa	-71.3551	-33.4432
Bidens pilosa	-71.3305	-33.4526
Bidens pilosa	-71.1652	-32.9611
Bidens pilosa	-71.1339	-32.9776
Bidens pilosa	-71.1188	-33.0043
Bidens pilosa	-69.195	-33.3907
Bidens pilosa	-69.1665	-33.7397
Bidens pilosa	-69.1009	-33.7797
Bidens pilosa	-68.9151	-33.0929
Bidens pilosa	-68.8803	-32.7473
Bidens pilosa	-68.8767	-33.1812
Bidens pilosa	-68.8363	-33.0567
Bidens pilosa	-65.9811	-27.4014
Bidens pilosa	-65.8979	-28.1044
Bidens pilosa	-65.7814	-27.3253
Bidens pilosa	-65.7137	-26.8507
Bidens pilosa	-65.6539	-27.0944
Bidens pilosa	-65.5279	-26.289
Bidens pilosa	-65.5133	-24.7245
Bidens pilosa	-65.4782	-24.6995
Bidens pilosa	-65.4063	-24.726
Bidens pilosa	-65.3724	-24.599
Bidens pilosa	-65.3706	-24.7906
Bidens pilosa	-65.3415	-26.865
Bidens pilosa	-65.3198	-26.8035
Bidens pilosa	-65.0353	-25.8793
Bidens pilosa	-65.0267	-31.6705
Bidens pilosa	-64.9834	-32.3439
Bidens pilosa	-64.9656	-32.6826
Bidens pilosa	-64.8733	-23.6929
Bidens pilosa	-64.8375	-23.723
Bidens pilosa	-64.7742	-32.0021
Bidens pilosa	-64.5806	-31.481
Bidens pilosa	-64.5559	-31.9779
Bidens pilosa	-64.5123	-30.879
Bidens pilosa	-64.5017	-31.3196
Bidens pilosa	-64.4895	-31.144
Bidens pilosa	-64.3718	-31.1925
Bidens pilosa	-64.3449	-31.1497
Bidens pilosa	-64.3408	-31.363
Bidens pilosa	-64.3388	-32.193
Bidens pilosa	-64.3314	-31.0794
Bidens pilosa	-64.3231	-30.945
Bidens pilosa	-64.3148	-31.1728
Bidens pilosa	-64.2809	-31.3346
Bidens pilosa	-64.2634	-31.363
Bidens pilosa	-64.2606	-31.37
Bidens pilosa	-64.2578	-31.6497
Bidens pilosa	-64.2419	-35.9218
Bidens pilosa	-64.1742	-31.1403
Bidens pilosa	-64.1533	-31.3296
Bidens pilosa	-63.7446	-35.6476
Bidens pilosa	-63.6934	-31.9023
Bidens pilosa	-63.6821	-31.9134
Bidens pilosa	-62.9737	-35.502
Bidens pilosa	-62.3853	-34.3295
Bidens pilosa	-61.7104	-32.1973
Bidens pilosa	-60.8826	-32.8828
Bidens pilosa	-60.8346	-31.7651
Bidens pilosa	-60.8162	-32.4332
Bidens pilosa	-60.7942	-33.4417
Bidens pilosa	-60.7867	-31.7172
Bidens pilosa	-60.7856	-32.8519
Bidens pilosa	-60.7797	-31.6803
Bidens pilosa	-60.7553	-31.6556
Bidens pilosa	-60.7542	-31.6738
Bidens pilosa	-60.7528	-31.6782
Bidens pilosa	-60.7493	-33.0174
Bidens pilosa	-60.7075	-31.5827
Bidens pilosa	-60.6742	-31.6364
Bidens pilosa	-60.6704	-31.6341
Bidens pilosa	-60.6657	-31.9312
Bidens pilosa	-60.6208	-33.0043
Bidens pilosa	-60.5153	-31.8269
Bidens pilosa	-60.5109	-31.7153
Bidens pilosa	-60.4948	-31.7888
Bidens pilosa	-60.486	-31.7785
Bidens pilosa	-60.4687	-31.5087
Bidens pilosa	-60.3084	-31.7326
Bidens pilosa	-60.2411	-33.3018
Bidens pilosa	-60.0565	-33.4451
Bidens pilosa	-59.9282	-35.0817
Bidens pilosa	-59.8411	-37.1173
Bidens pilosa	-59.6498	-33.6786
Bidens pilosa	-59.2211	-34.4918
Bidens pilosa	-59.1497	-37.3202
Bidens pilosa	-59.1	-34.2959
Bidens pilosa	-58.8973	-34.2267
Bidens pilosa	-58.8008	-34.3365
Bidens pilosa	-58.7762	-34.5341
Bidens pilosa	-58.768	-34.426
Bidens pilosa	-58.7599	-34.3592
Bidens pilosa	-58.7546	-34.3719
Bidens pilosa	-58.7539	-34.3757
Bidens pilosa	-58.6302	-34.4408
Bidens pilosa	-58.5958	-34.1712
Bidens pilosa	-58.5569	-34.5017
Bidens pilosa	-58.5455	-34.6056
Bidens pilosa	-58.5367	-34.7204
Bidens pilosa	-58.5272	-34.5786
Bidens pilosa	-58.5193	-34.6396
Bidens pilosa	-58.5135	-34.7857
Bidens pilosa	-58.5114	-34.5569
Bidens pilosa	-58.5075	-34.4117
Bidens pilosa	-58.502	-34.4617
Bidens pilosa	-58.4973	-34.5603
Bidens pilosa	-58.4962	-34.47
Bidens pilosa	-58.4879	-34.6351
Bidens pilosa	-58.4858	-34.6328
Bidens pilosa	-58.4809	-34.4891
Bidens pilosa	-58.4777	-34.4973
Bidens pilosa	-58.4704	-34.5131
Bidens pilosa	-58.4693	-34.5154
Bidens pilosa	-58.46	-34.5279
Bidens pilosa	-58.4459	-34.5361
Bidens pilosa	-58.4452	-34.6811
Bidens pilosa	-58.4434	-34.5383
Bidens pilosa	-58.4432	-34.679
Bidens pilosa	-58.4425	-34.6795
Bidens pilosa	-58.4118	-34.5674
Bidens pilosa	-58.3943	-34.5876
Bidens pilosa	-58.3794	-34.7865
Bidens pilosa	-58.3682	-34.6018
Bidens pilosa	-58.3617	-34.598
Bidens pilosa	-58.3592	-34.6091
Bidens pilosa	-58.3548	-34.5976
Bidens pilosa	-58.352	-34.6166
Bidens pilosa	-58.3511	-34.6081
Bidens pilosa	-58.3468	-34.8527
Bidens pilosa	-58.3205	-34.6638
Bidens pilosa	-58.2514	-34.185
Bidens pilosa	-58.2484	-34.1842
Bidens pilosa	-58.183	-34.8068
Bidens pilosa	-58.1334	-32.6649
Bidens pilosa	-58.1252	-34.7567
Bidens pilosa	-58.1248	-34.7695
Bidens pilosa	-58.1246	-34.7549
Bidens pilosa	-58.1128	-34.7528
Bidens pilosa	-58.1095	-34.7679
Bidens pilosa	-58.0976	-34.8348
Bidens pilosa	-58.0156	-34.7852
Bidens pilosa	-57.9975	-34.952
Bidens pilosa	-57.9495	-34.9074
Bidens pilosa	-57.9485	-31.2954
Bidens pilosa	-57.9478	-34.9084
Bidens pilosa	-57.9373	-34.9086
Bidens pilosa	-57.9334	-34.9067
Bidens pilosa	-57.9248	-34.8339
Bidens pilosa	-57.9237	-34.9109
Bidens pilosa	-57.9107	-34.8918
Bidens pilosa	-57.9089	-34.8349
Bidens pilosa	-57.885	-21.7003
Bidens pilosa	-57.8777	-34.4386
Bidens pilosa	-57.8725	-34.8346
Bidens pilosa	-57.8621	-34.8691
Bidens pilosa	-57.8498	-34.4455
Bidens pilosa	-57.8412	-34.8545
Bidens pilosa	-57.8264	-34.8708
Bidens pilosa	-57.7875	-19.1086
Bidens pilosa	-57.7444	-34.9219
Bidens pilosa	-57.5667	-19.2042
Bidens pilosa	-57.5445	-16.5594
Bidens pilosa	-57.491	-18.0018
Bidens pilosa	-57.4221	-15.7891
Bidens pilosa	-57.3817	-35.1246
Bidens pilosa	-57.2333	-15.6671
Bidens pilosa	-57.2116	-15.6499
Bidens pilosa	-56.7408	-21.0644
Bidens pilosa	-56.7169	-34.33
Bidens pilosa	-56.6107	-15.9393
Bidens pilosa	-56.4544	-21.1342
Bidens pilosa	-56.3382	-34.7901
Bidens pilosa	-56.0794	-34.8987
Bidens pilosa	-56.063	-15.6323
Bidens pilosa	-55.8376	-34.7829
Bidens pilosa	-55.6711	-34.7633
Bidens pilosa	-55.5464	-20.4742
Bidens pilosa	-55.3044	-34.8264
Bidens pilosa	-55.2626	-34.8682
Bidens pilosa	-55.2458	-34.6509
Bidens pilosa	-55.1203	-34.8468
Bidens pilosa	-55.0604	-34.8251
Bidens pilosa	-55.0383	-34.894
Bidens pilosa	-55.0347	-34.8808
Bidens pilosa	-54.9926	-34.888
Bidens pilosa	-54.9727	-34.9143
Bidens pilosa	-54.9655	-34.9166
Bidens pilosa	-54.9644	-34.9177
Bidens pilosa	-54.9634	-34.9018
Bidens pilosa	-54.9494	-28.4071
Bidens pilosa	-54.9325	-28.4075
Bidens pilosa	-54.8708	-34.9091
Bidens pilosa	-54.8433	-20.7547
Bidens pilosa	-54.8358	-20.7586
Bidens pilosa	-54.8167	-22.1864
Bidens pilosa	-54.7364	-20.6036
Bidens pilosa	-54.6792	-20.3728
Bidens pilosa	-54.6464	-20.4428
Bidens pilosa	-54.5797	-25.4642
Bidens pilosa	-54.5791	-25.5469
Bidens pilosa	-54.5719	-25.4639
Bidens pilosa	-54.5689	-25.6016
Bidens pilosa	-54.4413	-25.7145
Bidens pilosa	-54.3322	-25.2656
Bidens pilosa	-54.2792	-24.0828
Bidens pilosa	-54.2742	-24.0656
Bidens pilosa	-54.1864	-32.3705
Bidens pilosa	-54.1605	-34.4786
Bidens pilosa	-54.0427	-25.6822
Bidens pilosa	-54.0178	-31.3553
Bidens pilosa	-53.8797	-25.1864
Bidens pilosa	-53.8661	-25.2353
Bidens pilosa	-53.8629	-25.2385
Bidens pilosa	-53.7991	-32.2169
Bidens pilosa	-53.7878	-32.145
Bidens pilosa	-53.7655	-28.5383
Bidens pilosa	-53.6833	-29.5667
Bidens pilosa	-53.405	-33.7624
Bidens pilosa	-53.2414	-25.9119
Bidens pilosa	-53.1242	-25.5714
Bidens pilosa	-53.0161	-24.6117
Bidens pilosa	-52.8694	-22.6069
Bidens pilosa	-52.7812	-22.7712
Bidens pilosa	-52.4921	-31.7601
Bidens pilosa	-52.4756	-31.5439
Bidens pilosa	-52.4711	-31.5228
Bidens pilosa	-52.4708	-31.9217
Bidens pilosa	-52.4653	-22.4461
Bidens pilosa	-52.4536	-31.5451
Bidens pilosa	-52.415	-31.8014
Bidens pilosa	-52.4051	-24.0173
Bidens pilosa	-52.4024	-24.2364
Bidens pilosa	-52.3498	-24.0094
Bidens pilosa	-52.3101	-24.206
Bidens pilosa	-52.2775	-31.5519
Bidens pilosa	-52.2506	-32.0384
Bidens pilosa	-52.1107	-23.5999
Bidens pilosa	-52.0989	-29.3031
Bidens pilosa	-51.9781	-31.3656
Bidens pilosa	-51.9664	-29.5019
Bidens pilosa	-51.9594	-29.0433
Bidens pilosa	-51.9539	-29.6067
Bidens pilosa	-51.9512	-24.3763
Bidens pilosa	-51.9372	-23.4036
Bidens pilosa	-51.9336	-23.4065
Bidens pilosa	-51.9328	-29.3372
Bidens pilosa	-51.9217	-29.4136
Bidens pilosa	-51.9047	-29.0264
Bidens pilosa	-51.9022	-29.3292
Bidens pilosa	-51.8817	-29.1875
Bidens pilosa	-51.8621	-27.0815
Bidens pilosa	-51.7828	-24.0347
Bidens pilosa	-51.7267	-28.8453
Bidens pilosa	-51.7172	-17.9231
Bidens pilosa	-51.5828	-30.3528
Bidens pilosa	-51.4658	-24.0206
Bidens pilosa	-51.4072	-20.3611
Bidens pilosa	-51.3683	-30.5456
Bidens pilosa	-51.2575	-29.8536
Bidens pilosa	-51.2372	-30.0191
Bidens pilosa	-51.1864	-28.0594
Bidens pilosa	-51.1808	-29.1617
Bidens pilosa	-51.1347	-29.2186
Bidens pilosa	-51.0492	-28.9654
Bidens pilosa	-51.0178	-30.0686
Bidens pilosa	-51.0156	-30.2767
Bidens pilosa	-51.0125	-30.3374
Bidens pilosa	-50.9841	-25.2111
Bidens pilosa	-50.9406	-25.1666
Bidens pilosa	-50.8739	-29.3786
Bidens pilosa	-50.58	-25.56
Bidens pilosa	-50.4214	-18.4442
Bidens pilosa	-50.3279	-29.892
Bidens pilosa	-50.3261	-27.8161
Bidens pilosa	-50.262	-29.8922
Bidens pilosa	-50.2055	-16.1194
Bidens pilosa	-50.1444	-29.0478
Bidens pilosa	-50.1333	-29.0333
Bidens pilosa	-50.0939	-17.7578
Bidens pilosa	-50.0536	-25.2415
Bidens pilosa	-50.0094	-29.7458
Bidens pilosa	-49.8497	-29.3694
Bidens pilosa	-49.7247	-25.3037
Bidens pilosa	-49.7167	-26.8422
Bidens pilosa	-49.6794	-28.9267
Bidens pilosa	-49.6659	-24.1863
Bidens pilosa	-49.588	-28.0033
Bidens pilosa	-49.5447	-28.3956
Bidens pilosa	-49.4869	-28.6369
Bidens pilosa	-49.4664	-28.8808
Bidens pilosa	-49.4347	-28.5972
Bidens pilosa	-49.3894	-26.2956
Bidens pilosa	-49.3703	-28.6783
Bidens pilosa	-49.3511	-27.0667
Bidens pilosa	-49.3444	-27.2172
Bidens pilosa	-49.3371	-25.6252
Bidens pilosa	-49.332	-25.6288
Bidens pilosa	-49.3269	-27.1106
Bidens pilosa	-49.3139	-26.3311
Bidens pilosa	-49.2856	-26.3544
Bidens pilosa	-49.2856	-25.1864
Bidens pilosa	-49.2856	-26.3544
Bidens pilosa	-49.2855	-25.1686
Bidens pilosa	-49.2558	-16.6728
Bidens pilosa	-49.2397	-25.5078
Bidens pilosa	-49.2389	-25.4419
Bidens pilosa	-49.2385	-25.4548
Bidens pilosa	-49.2234	-25.2683
Bidens pilosa	-49.2128	-28.1867
Bidens pilosa	-49.2065	-25.4415
Bidens pilosa	-49.2	-16.2167
Bidens pilosa	-49.1833	-25.5167
Bidens pilosa	-49.175	-25.5264
Bidens pilosa	-49.1413	-25.4417
Bidens pilosa	-49.119	-25.38
Bidens pilosa	-49.1114	-25.3957
Bidens pilosa	-49.1061	-21.0175
Bidens pilosa	-49.0872	-26.9572
Bidens pilosa	-49.0867	-27.0569
Bidens pilosa	-49.0369	-26.7733
Bidens pilosa	-48.9652	-16.3717
Bidens pilosa	-48.9322	-23.0756
Bidens pilosa	-48.8942	-23.0956
Bidens pilosa	-48.8453	-15.7475
Bidens pilosa	-48.8158	-28.4449
Bidens pilosa	-48.7925	-17.0164
Bidens pilosa	-48.7431	-22.8139
Bidens pilosa	-48.6615	-26.7762
Bidens pilosa	-48.6578	-26.7723
Bidens pilosa	-48.6501	-26.816
Bidens pilosa	-48.6401	-26.9146
Bidens pilosa	-48.6135	-28.0419
Bidens pilosa	-48.5917	-26.4081
Bidens pilosa	-48.569	-24.2958
Bidens pilosa	-48.5597	-27.1964
Bidens pilosa	-48.5458	-27.6944
Bidens pilosa	-48.5431	-27.6836
Bidens pilosa	-48.5175	-27.602
Bidens pilosa	-48.5089	-27.1122
Bidens pilosa	-48.5044	-15.4453
Bidens pilosa	-48.485	-27.6725
Bidens pilosa	-48.4833	-22.8833
Bidens pilosa	-48.4272	-22.8433
Bidens pilosa	-48.3881	-25.5536
Bidens pilosa	-48.3496	-25.5691
Bidens pilosa	-48.3424	-21.2386
Bidens pilosa	-48.2058	-18.9489
Bidens pilosa	-48.2039	-18.9492
Bidens pilosa	-48.1793	-21.7791
Bidens pilosa	-48.1497	-15.7425
Bidens pilosa	-48.1236	-15.9506
Bidens pilosa	-48.0911	-16.0219
Bidens pilosa	-48.0597	-23.5975
Bidens pilosa	-48.0334	-15.8473
Bidens pilosa	-47.9633	-19.6619
Bidens pilosa	-47.9397	-15.725
Bidens pilosa	-47.9294	-15.9046
Bidens pilosa	-47.9272	-15.7383
Bidens pilosa	-47.9261	-15.7314
Bidens pilosa	-47.9192	-24.2653
Bidens pilosa	-47.9183	-15.7372
Bidens pilosa	-47.9049	-15.6983
Bidens pilosa	-47.9022	-15.7286
Bidens pilosa	-47.8878	-15.7444
Bidens pilosa	-47.8785	-15.8343
Bidens pilosa	-47.8775	-15.9472
Bidens pilosa	-47.8683	-15.7533
Bidens pilosa	-47.8525	-15.6711
Bidens pilosa	-47.7806	-15.7811
Bidens pilosa	-47.7806	-15.7811
Bidens pilosa	-47.5856	-15.7486
Bidens pilosa	-47.5856	-15.7486
Bidens pilosa	-47.5853	-15.7483
Bidens pilosa	-47.5853	-15.7483
Bidens pilosa	-47.5747	-19.3942
Bidens pilosa	-47.5536	-15.4353
Bidens pilosa	-47.5506	-15.4414
Bidens pilosa	-47.5469	-24.1556
Bidens pilosa	-47.5469	-24.1554
Bidens pilosa	-47.5333	-22.3833
Bidens pilosa	-47.4933	-15.9786
Bidens pilosa	-47.4592	-20.2592
Bidens pilosa	-47.4592	-20.2592
Bidens pilosa	-47.4586	-13.7964
Bidens pilosa	-47.4586	-13.4631
Bidens pilosa	-47.4583	-13.7975
Bidens pilosa	-47.4581	-23.5017
Bidens pilosa	-47.3998	-24.1878
Bidens pilosa	-47.3872	-20.1614
Bidens pilosa	-47.3872	-20.1614
Bidens pilosa	-47.1961	-23.0905
Bidens pilosa	-47.1391	-19.6131
Bidens pilosa	-47.0923	-24.2902
Bidens pilosa	-47.0811	-22.6472
Bidens pilosa	-47.0772	-22.8702
Bidens pilosa	-47.0736	-22.8861
Bidens pilosa	-47.0639	-22.8906
Bidens pilosa	-47.0608	-22.9056
Bidens pilosa	-47.0506	-23.6103
Bidens pilosa	-47.0506	-23.595
Bidens pilosa	-46.9332	-23.5924
Bidens pilosa	-46.9229	-23.5754
Bidens pilosa	-46.8842	-23.1864
Bidens pilosa	-46.8774	-23.7331
Bidens pilosa	-46.7933	-13.2183
Bidens pilosa	-46.7752	-23.7329
Bidens pilosa	-46.7661	-23.4539
Bidens pilosa	-46.7264	-23.6397
Bidens pilosa	-46.7012	-23.5396
Bidens pilosa	-46.6791	-23.6213
Bidens pilosa	-46.6734	-23.582
Bidens pilosa	-46.6485	-23.5967
Bidens pilosa	-46.6232	-23.5966
Bidens pilosa	-46.5996	-23.4523
Bidens pilosa	-46.584	-23.4174
Bidens pilosa	-46.578	-22.5334
Bidens pilosa	-46.5597	-21.8373
Bidens pilosa	-46.5596	-23.1153
Bidens pilosa	-46.5308	-21.3478
Bidens pilosa	-46.5111	-22.8375
Bidens pilosa	-46.1692	-19.6975
Bidens pilosa	-45.2006	-12.4925
Bidens pilosa	-45.1765	-22.6141
Bidens pilosa	-44.9644	-23.0772
Bidens pilosa	-44.8397	-23.3421
Bidens pilosa	-44.5006	-21.2702
Bidens pilosa	-44.4326	-19.8847
Bidens pilosa	-44.3622	-20.1214
Bidens pilosa	-44.2904	-21.0444
Bidens pilosa	-44.2326	-23.0098
Bidens pilosa	-44.0362	-20.063
Bidens pilosa	-43.9586	-20.33
Bidens pilosa	-43.9144	-19.9622
Bidens pilosa	-43.8983	-21.7161
Bidens pilosa	-43.8815	-22.9053
Bidens pilosa	-43.8724	-19.9899
Bidens pilosa	-43.8665	-19.8395
Bidens pilosa	-43.8628	-21.71
Bidens pilosa	-43.7736	-19.0044
Bidens pilosa	-43.7667	-19.8333
Bidens pilosa	-43.7556	-19.0061
Bidens pilosa	-43.75	-21.2167
Bidens pilosa	-43.6497	-22.9917
Bidens pilosa	-43.6347	-18.1767
Bidens pilosa	-43.6337	-20.5054
Bidens pilosa	-43.5914	-18.1917
Bidens pilosa	-43.5903	-18.155
Bidens pilosa	-43.5859	-22.8541
Bidens pilosa	-43.5406	-22.8328
Bidens pilosa	-43.5347	-23.0497
Bidens pilosa	-43.5081	-20.3856
Bidens pilosa	-43.4936	-20.3839
Bidens pilosa	-43.4238	-22.3773
Bidens pilosa	-43.4161	-20.3778
Bidens pilosa	-43.3806	-18.1036
Bidens pilosa	-43.377	-22.917
Bidens pilosa	-43.3525	-18.0878
Bidens pilosa	-43.3489	-18.1089
Bidens pilosa	-43.3369	-22.8711
Bidens pilosa	-43.3145	-22.8107
Bidens pilosa	-43.1786	-22.505
Bidens pilosa	-43.1394	-20.3844
Bidens pilosa	-43.1317	-22.5022
Bidens pilosa	-42.9303	-22.8336
Bidens pilosa	-42.8775	-22.6508
Bidens pilosa	-42.8756	-22.6561
Bidens pilosa	-42.8368	-22.3756
Bidens pilosa	-42.5344	-14.5319
Bidens pilosa	-42.5311	-22.2819
Bidens pilosa	-42.2319	-19.1494
Bidens pilosa	-42.1611	-13.9233
Bidens pilosa	-42.0586	-16.8675
Bidens pilosa	-41.9969	-22.7539
Bidens pilosa	-41.9044	-13.0775
Bidens pilosa	-41.8811	-22.7528
Bidens pilosa	-41.8189	-19.7364
Bidens pilosa	-41.6749	-17.6735
Bidens pilosa	-41.4914	-12.4853
Bidens pilosa	-41.4275	-13.4167
Bidens pilosa	-41.4228	-20.5272
Bidens pilosa	-41.3858	-13.0008
Bidens pilosa	-41.2911	-21.7619
Bidens pilosa	-41.1958	-11.435
Bidens pilosa	-41.1661	-20.2519
Bidens pilosa	-41.0961	-14.2542
Bidens pilosa	-41.0361	-19.9614
Bidens pilosa	-41.0008	-11.0111
Bidens pilosa	-40.9367	-8.47869
Bidens pilosa	-40.9305	-8.48647
Bidens pilosa	-40.9142	-18.7453
Bidens pilosa	-40.8706	-9.6425
Bidens pilosa	-40.8368	-20.1296
Bidens pilosa	-40.6494	-19.9811
Bidens pilosa	-40.5979	-9.47192
Bidens pilosa	-40.5978	-9.47194
Bidens pilosa	-40.5831	-11.3811
Bidens pilosa	-40.5751	-9.45661
Bidens pilosa	-40.5717	-9.4625
Bidens pilosa	-40.5262	-9.44789
Bidens pilosa	-40.5261	-12.4478
Bidens pilosa	-40.5261	-9.44778
Bidens pilosa	-40.4908	-11.1436
Bidens pilosa	-40.4389	-14.825
Bidens pilosa	-40.4242	-9.35722
Bidens pilosa	-40.3983	-20.2911
Bidens pilosa	-40.3417	-20.3925
Bidens pilosa	-40.1578	-8.99611
Bidens pilosa	-40.1226	-13.8632
Bidens pilosa	-40.0688	-19.3811
Bidens pilosa	-39.8889	-14.0389
Bidens pilosa	-39.8594	-9.85942
Bidens pilosa	-39.8119	-7.10703
Bidens pilosa	-39.7667	-12.7667
Bidens pilosa	-39.6325	-13.6189
Bidens pilosa	-39.4861	-7.23861
Bidens pilosa	-39.4667	-12.4667
Bidens pilosa	-39.44	-7.28086
Bidens pilosa	-39.4122	-15.2592
Bidens pilosa	-39.3451	-8.50314
Bidens pilosa	-39.3442	-13.3786
Bidens pilosa	-39.2828	-14.5956
Bidens pilosa	-39.2078	-13.9053
Bidens pilosa	-39.1556	-13.8742
Bidens pilosa	-39.1494	-14.8025
Bidens pilosa	-39.1356	-7.4925
Bidens pilosa	-39.1114	-8.02
Bidens pilosa	-39.1061	-14.3392
Bidens pilosa	-39.1061	-12.6719
Bidens pilosa	-39.0764	-12.0817
Bidens pilosa	-39.0594	-13.3197
Bidens pilosa	-39.0456	-15.2992
Bidens pilosa	-39.0353	-14.4672
Bidens pilosa	-39.0225	-14.2694
Bidens pilosa	-39.0052	-7.71525
Bidens pilosa	-38.9681	-12.9794
Bidens pilosa	-38.9667	-12.9667
Bidens pilosa	-38.9553	-11.9564
Bidens pilosa	-38.9194	-12.9283
Bidens pilosa	-38.7553	-8.76083
Bidens pilosa	-38.755	-8.44417
Bidens pilosa	-38.7473	-7.48061
Bidens pilosa	-38.7222	-8.06806
Bidens pilosa	-38.7214	-8.07611
Bidens pilosa	-38.7186	-8.22639
Bidens pilosa	-38.7186	-8.05972
Bidens pilosa	-38.6867	-7.25889
Bidens pilosa	-38.6819	-8.28889
Bidens pilosa	-38.6358	-7.09389
Bidens pilosa	-38.6247	-7.16583
Bidens pilosa	-38.5684	-6.99453
Bidens pilosa	-38.5108	-12.5044
Bidens pilosa	-38.4672	-9.46667
Bidens pilosa	-38.4169	-10.1137
Bidens pilosa	-38.4122	-8.85389
Bidens pilosa	-38.3181	-9.32222
Bidens pilosa	-38.3167	-12.6833
Bidens pilosa	-38.3092	-11.1897
Bidens pilosa	-38.2281	-6.75917
Bidens pilosa	-38.185	-10.7031
Bidens pilosa	-38.1833	-10.7083
Bidens pilosa	-38.1313	-7.83124
Bidens pilosa	-38.1106	-10.4211
Bidens pilosa	-38.0167	-10.9269
Bidens pilosa	-37.9872	-9.70083
Bidens pilosa	-37.8836	-9.64056
Bidens pilosa	-37.8836	-9.61889
Bidens pilosa	-37.8136	-9.5175
Bidens pilosa	-37.8003	-8.10056
Bidens pilosa	-37.7275	-8.25417
Bidens pilosa	-37.6842	-9.80528
Bidens pilosa	-37.65	-10.9181
Bidens pilosa	-37.6272	-8.62889
Bidens pilosa	-37.6231	-8.62417
Bidens pilosa	-37.5986	-11.3281
Bidens pilosa	-37.5939	-8.44556
Bidens pilosa	-37.5098	-8.15489
Bidens pilosa	-37.5097	-8.155
Bidens pilosa	-37.4557	-9.37006
Bidens pilosa	-37.4314	-6.41944
Bidens pilosa	-37.4242	-11.3781
Bidens pilosa	-37.4174	-10.22
Bidens pilosa	-37.4033	-7.405
Bidens pilosa	-37.3692	-10.7704
Bidens pilosa	-37.3597	-8.06861
Bidens pilosa	-37.3367	-8.21
Bidens pilosa	-37.2889	-10.3043
Bidens pilosa	-37.2781	-9.91722
Bidens pilosa	-37.2606	-6.58333
Bidens pilosa	-37.2547	-8.56806
Bidens pilosa	-37.2547	-8.25139
Bidens pilosa	-37.2064	-8.0575
Bidens pilosa	-37.1719	-10.1817
Bidens pilosa	-37.1686	-10.8581
Bidens pilosa	-37.1008	-10.5128
Bidens pilosa	-37.0831	-9.9675
Bidens pilosa	-37.0481	-8.44194
Bidens pilosa	-37.0475	-8.31083
Bidens pilosa	-37.0475	-8.04444
Bidens pilosa	-37.0308	-8.29889
Bidens pilosa	-36.9947	-8.42667
Bidens pilosa	-36.9886	-10.6483
Bidens pilosa	-36.9777	-10.4914
Bidens pilosa	-36.9614	-8.35472
Bidens pilosa	-36.9186	-8.49806
Bidens pilosa	-36.8719	-8.44111
Bidens pilosa	-36.7871	-9.01003
Bidens pilosa	-36.7542	-9.91004
Bidens pilosa	-36.6395	-10.2554
Bidens pilosa	-36.5833	-9.43287
Bidens pilosa	-36.5694	-9.47032
Bidens pilosa	-36.4964	-8.88417
Bidens pilosa	-36.3822	-10.1519
Bidens pilosa	-36.3628	-7.05722
Bidens pilosa	-36.0431	-8.44806
Bidens pilosa	-36.0103	-8.39139
Bidens pilosa	-35.8439	-8.38194
Bidens pilosa	-35.8375	-8.33472
Bidens pilosa	-35.7617	-8.35861
Bidens pilosa	-35.5026	-8.17917
Bidens pilosa	-34.9803	-7.80833
Bidens pilosa	-34.9765	-8.74286
Bidens pilosa	-34.9764	-8.0775
Bidens pilosa	-34.8206	-7.60611
Bidens pilosa	-34.3926	-9.36852
Bidens pilosa	-9.43218	38.7645
Bidens pilosa	-9.42396	38.7546
Bidens pilosa	-9.42153	38.7645
Bidens pilosa	-9.31618	38.6983
Bidens pilosa	-9.29251	38.6928
Bidens pilosa	-9.27259	38.7056
Bidens pilosa	-9.22989	38.7625
Bidens pilosa	-9.22778	38.7419
Bidens pilosa	-9.22722	38.7344
Bidens pilosa	-9.22021	38.7077
Bidens pilosa	-9.20428	38.7031
Bidens pilosa	-9.17614	38.7128
Bidens pilosa	-9.17297	38.8937
Bidens pilosa	-9.17253	38.7135
Bidens pilosa	-9.16914	38.6647
Bidens pilosa	-9.16579	38.7607
Bidens pilosa	-9.15718	38.7717
Bidens pilosa	-9.0415	38.8792
Bidens pilosa	-9.00683	39.0588
Bidens pilosa	-8.87851	42.4911
Bidens pilosa	-8.86355	42.4902
Bidens pilosa	-8.82753	42.4879
Bidens pilosa	-8.74753	42.2089
Bidens pilosa	-8.74279	42.2103
Bidens pilosa	-8.66241	41.3021
Bidens pilosa	-8.64	42.4387
Bidens pilosa	-8.59757	37.2916
Bidens pilosa	-8.58302	37.3072
Bidens pilosa	-8.58292	41.1456
Bidens pilosa	-8.57527	37.2978
Bidens pilosa	-8.4959	37.3256
Bidens pilosa	-8.47093	40.2442
Bidens pilosa	-8.46738	40.6947
Bidens pilosa	-8.46376	41.1451
Bidens pilosa	-8.40761	40.1967
Bidens pilosa	-8.23581	40.2429
Bidens pilosa	-8.06956	38.7597
Bidens pilosa	-8.02425	37.1308
Bidens pilosa	-7.97237	37.0434
Bidens pilosa	-7.8405	37.0376
Bidens pilosa	-7.07073	37.2839
Bidens pilosa	-6.82382	37.9108
Bidens pilosa	-6.6473	43.5656
Bidens pilosa	-6.40635	38.9358
Bidens pilosa	-6.29746	36.5369
Bidens pilosa	-6.09089	36.2722
Bidens pilosa	-6.01936	43.5547
Bidens pilosa	-5.83067	40.1837
Bidens pilosa	-5.64311	43.5417
Bidens pilosa	-5.46114	36.1495
Bidens pilosa	-5.40556	43.4194
Bidens pilosa	-5.32338	36.431
Bidens pilosa	-5.28617	35.8954
Bidens pilosa	-5.262	36.525
Bidens pilosa	-4.42575	36.7282
Bidens pilosa	-4.18283	36.8304
Bidens pilosa	-3.94595	36.6529
Bidens pilosa	-3.8863	36.7616
Bidens pilosa	-3.86946	36.7547
Bidens pilosa	-3.83956	36.7558
Bidens pilosa	-3.80636	43.4744
Bidens pilosa	-3.58986	36.7432
Bidens pilosa	-3.4232	36.9075
Bidens pilosa	-3.4183	43.3653
Bidens pilosa	-3.41788	36.9019
Bidens pilosa	-2.95716	43.3286
Bidens pilosa	-2.69749	43.3797
Bidens pilosa	-1.91281	46.856
Bidens pilosa	-1.71958	42.8378
Bidens pilosa	-1.51809	47.2256
Bidens pilosa	-1.00547	44.0724
Bidens pilosa	-0.630195	45.7448
Bidens pilosa	-0.544856	47.47
Bidens pilosa	0.63963	11.1654
Bidens pilosa	0.6446	6.76943
Bidens pilosa	0.959445	10.8021
Bidens pilosa	0.9666	11.0333
Bidens pilosa	0.97948	10.7077
Bidens pilosa	1.02127	10.4093
Bidens pilosa	1.02597	10.6302
Bidens pilosa	1.0379	11.0179
Bidens pilosa	1.22944	10.8472
Bidens pilosa	1.2333	10.6666
Bidens pilosa	1.2363	10.8064
Bidens pilosa	1.2666	10.6166
Bidens pilosa	1.27171	10.7072
Bidens pilosa	1.3038	10.4495
Bidens pilosa	1.3166	10.6666
Bidens pilosa	1.33369	10.3588
Bidens pilosa	1.42243	11.1479
Bidens pilosa	1.4333	10.8166
Bidens pilosa	1.44642	10.9301
Bidens pilosa	1.4976	9.77999
Bidens pilosa	1.5112	9.24914
Bidens pilosa	1.52674	9.78938
Bidens pilosa	1.529	9.90813
Bidens pilosa	1.54941	11.0164
Bidens pilosa	1.56072	9.75016
Bidens pilosa	1.56116	9.28514
Bidens pilosa	1.57406	9.79292
Bidens pilosa	1.59262	9.68675
Bidens pilosa	1.62303	8.92991
Bidens pilosa	1.62497	8.99419
Bidens pilosa	1.62553	8.90822
Bidens pilosa	1.62623	8.93942
Bidens pilosa	1.62975	8.9215
Bidens pilosa	1.63386	8.92089
Bidens pilosa	1.6358	6.8192
Bidens pilosa	1.64375	8.98683
Bidens pilosa	1.64473	8.83675
Bidens pilosa	1.66159	9.01134
Bidens pilosa	1.6666	9.0166
Bidens pilosa	1.6765	6.7406
Bidens pilosa	1.67679	8.83599
Bidens pilosa	1.67876	6.78903
Bidens pilosa	1.68883	6.68483
Bidens pilosa	1.6925	6.68583
Bidens pilosa	1.6927	9.31637
Bidens pilosa	1.6969	9.3163
Bidens pilosa	1.72449	8.65715
Bidens pilosa	1.7248	9.0072
Bidens pilosa	1.73404	6.70358
Bidens pilosa	1.73914	6.70354
Bidens pilosa	1.74092	6.70903
Bidens pilosa	1.74893	8.86248
Bidens pilosa	1.74948	9.68585
Bidens pilosa	1.75652	9.70685
Bidens pilosa	1.76133	8.71287
Bidens pilosa	1.76193	8.74517
Bidens pilosa	1.77827	9.89011
Bidens pilosa	1.7833	6.8166
Bidens pilosa	1.79545	7.54217
Bidens pilosa	1.79825	7.56131
Bidens pilosa	1.79898	7.80453
Bidens pilosa	1.80193	7.78386
Bidens pilosa	1.80883	7.76899
Bidens pilosa	1.81025	7.55577
Bidens pilosa	1.81564	6.72845
Bidens pilosa	1.81807	9.56738
Bidens pilosa	1.81812	7.77188
Bidens pilosa	1.82844	41.7163
Bidens pilosa	1.83986	6.39205
Bidens pilosa	1.84192	7.7482
Bidens pilosa	1.84326	7.77723
Bidens pilosa	1.84782	6.39495
Bidens pilosa	1.85296	9.84697
Bidens pilosa	1.8549	7.76469
Bidens pilosa	1.86343	6.43198
Bidens pilosa	1.88676	6.46353
Bidens pilosa	1.90739	9.53132
Bidens pilosa	1.90778	47.9031
Bidens pilosa	1.91743	9.41847
Bidens pilosa	1.92195	9.10388
Bidens pilosa	1.92502	7.55169
Bidens pilosa	1.93602	7.5659
Bidens pilosa	1.93614	7.53656
Bidens pilosa	1.93802	7.5336
Bidens pilosa	1.95162	7.53299
Bidens pilosa	1.95222	7.56529
Bidens pilosa	1.95282	7.5472
Bidens pilosa	1.96667	6.58333
Bidens pilosa	1.97575	9.13333
Bidens pilosa	2.0926	9.08831
Bidens pilosa	2.09361	9.08946
Bidens pilosa	2.1135	6.92729
Bidens pilosa	2.1166	6.7166
Bidens pilosa	2.12242	9.06794
Bidens pilosa	2.13361	48.8939
Bidens pilosa	2.15	9.13333
Bidens pilosa	2.157	41.355
Bidens pilosa	2.169	41.364
Bidens pilosa	2.16942	8.53787
Bidens pilosa	2.17312	41.3518
Bidens pilosa	2.18242	8.51976
Bidens pilosa	2.18522	8.5389
Bidens pilosa	2.19251	8.57432
Bidens pilosa	2.19602	8.51916
Bidens pilosa	2.19722	8.53336
Bidens pilosa	2.21028	8.96267
Bidens pilosa	2.23933	8.56389
Bidens pilosa	2.30242	8.98876
Bidens pilosa	2.31284	9.03132
Bidens pilosa	2.31748	49.8741
Bidens pilosa	2.33534	8.31046
Bidens pilosa	2.35464	48.8464
Bidens pilosa	2.43633	11.676
Bidens pilosa	2.45086	11.5931
Bidens pilosa	2.4635	6.8589
Bidens pilosa	2.46444	48.9383
Bidens pilosa	2.46667	12.2833
Bidens pilosa	2.47227	11.5306
Bidens pilosa	2.4779	6.89674
Bidens pilosa	2.48276	7.14333
Bidens pilosa	2.48449	6.89593
Bidens pilosa	2.49104	6.90213
Bidens pilosa	2.4925	6.90605
Bidens pilosa	2.49358	6.90386
Bidens pilosa	2.4949	6.90606
Bidens pilosa	2.49566	6.90358
Bidens pilosa	2.49612	7.15379
Bidens pilosa	2.50195	6.90128
Bidens pilosa	2.51249	8.63034
Bidens pilosa	2.51286	7.44938
Bidens pilosa	2.53035	8.25882
Bidens pilosa	2.56667	9.03333
Bidens pilosa	2.5667	9.0333
Bidens pilosa	2.5729	7.4723
Bidens pilosa	2.5833	8.3333
Bidens pilosa	2.5941	8.888
Bidens pilosa	2.59594	7.04639
Bidens pilosa	2.60023	7.04639
Bidens pilosa	2.61625	9.34108
Bidens pilosa	2.6166	6.4833
Bidens pilosa	2.6232	6.5691
Bidens pilosa	2.63027	6.99352
Bidens pilosa	2.63219	6.99684
Bidens pilosa	2.63308	6.99331
Bidens pilosa	2.63333	7.36667
Bidens pilosa	2.63333	7.36667
Bidens pilosa	2.634	7.0941
Bidens pilosa	2.6343	6.99679
Bidens pilosa	2.63487	6.99297
Bidens pilosa	2.63809	7.00383
Bidens pilosa	2.6666	6.7166
Bidens pilosa	2.6687	6.6866
Bidens pilosa	2.6763	6.8458
Bidens pilosa	2.6769	6.846
Bidens pilosa	2.6852	7.121
Bidens pilosa	2.6866	7.0138
Bidens pilosa	2.7026	7.4015
Bidens pilosa	2.7086	7.1915
Bidens pilosa	2.71667	8.75
Bidens pilosa	2.72358	9.20808
Bidens pilosa	2.72369	9.22895
Bidens pilosa	2.72374	6.67053
Bidens pilosa	2.72411	9.21376
Bidens pilosa	2.7245	9.22858
Bidens pilosa	2.725	9.21383
Bidens pilosa	2.72863	9.16949
Bidens pilosa	2.72892	9.21849
Bidens pilosa	2.8	9.8833
Bidens pilosa	2.82987	46.1877
Bidens pilosa	2.89034	11.0758
Bidens pilosa	2.92262	11.0535
Bidens pilosa	3.10513	43.8007
Bidens pilosa	3.15234	10.1626
Bidens pilosa	3.19133	45.2842
Bidens pilosa	3.23937	6.70805
Bidens pilosa	3.28046	6.71657
Bidens pilosa	3.36112	6.52526
Bidens pilosa	3.38354	10.0402
Bidens pilosa	3.39368	6.51193
Bidens pilosa	3.50287	6.70708
Bidens pilosa	3.91505	7.50328
Bidens pilosa	3.94778	10.3253
Bidens pilosa	4.09028	7.79917
Bidens pilosa	4.30233	50.8327
Bidens pilosa	4.3475	51.2869
Bidens pilosa	4.52806	52.0278
Bidens pilosa	4.67083	52.2262
Bidens pilosa	4.85401	45.8011
Bidens pilosa	5.04312	44.0246
Bidens pilosa	5.34849	43.3997
Bidens pilosa	5.5906	43.1695
Bidens pilosa	5.65528	51.9656
Bidens pilosa	5.691	43.1944
Bidens pilosa	5.85848	51.6716
Bidens pilosa	5.93717	51.6038
Bidens pilosa	6.02323	51.5647
Bidens pilosa	6.19872	48.6538
Bidens pilosa	6.34824	45.4096
Bidens pilosa	6.42683	45.9059
Bidens pilosa	6.88226	47.1078
Bidens pilosa	7.26576	51.4418
Bidens pilosa	7.2972	45.7218
Bidens pilosa	7.32006	43.7067
Bidens pilosa	7.53596	43.7869
Bidens pilosa	7.55373	43.8719
Bidens pilosa	7.55559	43.7863
Bidens pilosa	7.5663	43.8335
Bidens pilosa	7.70015	43.8039
Bidens pilosa	7.72253	43.8044
Bidens pilosa	7.95015	51.6167
Bidens pilosa	8.18346	44.0156
Bidens pilosa	8.215	52.3678
Bidens pilosa	8.23321	44.1958
Bidens pilosa	8.23997	44.1982
Bidens pilosa	8.24204	44.191
Bidens pilosa	8.24826	44.1378
Bidens pilosa	8.25291	44.1345
Bidens pilosa	8.25746	44.1417
Bidens pilosa	8.25792	44.1539
Bidens pilosa	8.31341	44.2035
Bidens pilosa	8.34057	44.182
Bidens pilosa	8.35278	44.1885
Bidens pilosa	8.37522	44.1989
Bidens pilosa	8.41521	44.2132
Bidens pilosa	8.41549	44.1949
Bidens pilosa	8.41993	44.2339
Bidens pilosa	8.42059	44.2439
Bidens pilosa	8.54371	44.3538
Bidens pilosa	8.96829	48.9515
Bidens pilosa	9.11634	44.4
Bidens pilosa	9.15786	44.3324
Bidens pilosa	9.23943	44.355
Bidens pilosa	9.26284	44.349
Bidens pilosa	9.27673	44.3355
Bidens pilosa	9.30561	44.3359
Bidens pilosa	9.38744	44.284
Bidens pilosa	9.42932	55.5182
Bidens pilosa	9.48266	55.5686
Bidens pilosa	9.50338	44.2337
Bidens pilosa	9.5233	44.2358
Bidens pilosa	9.55436	44.2089
Bidens pilosa	9.57614	44.1954
Bidens pilosa	9.60706	44.173
Bidens pilosa	9.63898	44.1336
Bidens pilosa	9.66198	44.1523
Bidens pilosa	9.66606	44.1482
Bidens pilosa	9.6705	44.1375
Bidens pilosa	9.67552	44.1405
Bidens pilosa	9.68944	44.1479
Bidens pilosa	9.70719	44.12
Bidens pilosa	9.70782	44.1327
Bidens pilosa	9.70888	44.1204
Bidens pilosa	9.72895	44.1096
Bidens pilosa	9.74545	44.0998
Bidens pilosa	9.86229	53.5592
Bidens pilosa	10.1737	42.7474
Bidens pilosa	10.185	42.7344
Bidens pilosa	10.9106	43.6239
Bidens pilosa	12.6245	56.4248
Bidens pilosa	12.7081	56.4499
Bidens pilosa	12.7212	56.4143
Bidens pilosa	12.9377	55.8425
Bidens pilosa	12.9708	55.8351
Bidens pilosa	12.9789	56.5284
Bidens pilosa	13.339	38.1324
Bidens pilosa	13.3472	38.1061
Bidens pilosa	13.8807	37.9936
Bidens pilosa	14.5961	38.0286
Bidens pilosa	15.2009	37.755
Bidens pilosa	15.2835	37.8548
Bidens pilosa	15.2893	37.8539
Bidens pilosa	15.3913	38.2242
Bidens pilosa	18.2664	-33.5922
Bidens pilosa	18.3404	-34.0551
Bidens pilosa	18.3451	-34.0495
Bidens pilosa	18.3921	-33.9295
Bidens pilosa	18.4008	-33.9736
Bidens pilosa	18.4097	-33.9202
Bidens pilosa	18.4188	-33.9451
Bidens pilosa	18.4203	-33.9359
Bidens pilosa	18.4245	-33.9556
Bidens pilosa	18.4245	-33.9886
Bidens pilosa	18.4263	-33.9546
Bidens pilosa	18.4267	-33.9897
Bidens pilosa	18.435	-33.9478
Bidens pilosa	18.436	-33.9831
Bidens pilosa	18.437	-33.9874
Bidens pilosa	18.4374	-34.0286
Bidens pilosa	18.4396	-34.0411
Bidens pilosa	18.4401	-34.0894
Bidens pilosa	18.4555	-34.0152
Bidens pilosa	18.4567	-33.9663
Bidens pilosa	18.4593	-33.953
Bidens pilosa	18.4615	-33.9852
Bidens pilosa	18.4623	-33.975
Bidens pilosa	18.4628	-33.9736
Bidens pilosa	18.4661	-33.9565
Bidens pilosa	18.4721	-33.9367
Bidens pilosa	18.4733	-33.9539
Bidens pilosa	18.4831	-33.9478
Bidens pilosa	18.5111	-33.9374
Bidens pilosa	18.7707	-33.9818
Bidens pilosa	18.8015	-33.9339
Bidens pilosa	18.8119	-34.0379
Bidens pilosa	18.8283	-33.885
Bidens pilosa	18.834	-33.9458
Bidens pilosa	18.8341	-34.0171
Bidens pilosa	18.842	-33.9391
Bidens pilosa	18.8459	-34.0024
Bidens pilosa	18.8476	-33.9406
Bidens pilosa	18.8545	-33.9246
Bidens pilosa	18.8638	-33.936
Bidens pilosa	18.8642	-33.8772
Bidens pilosa	18.8661	-34.164
Bidens pilosa	18.8689	-33.9364
Bidens pilosa	18.8694	-33.9287
Bidens pilosa	18.897	-33.9455
Bidens pilosa	18.9129	-33.9553
Bidens pilosa	18.9372	-33.9222
Bidens pilosa	18.942	-34.1041
Bidens pilosa	18.9421	-33.9692
Bidens pilosa	18.9507	-33.9009
Bidens pilosa	18.956	-33.9051
Bidens pilosa	18.959	-33.9009
Bidens pilosa	18.9626	-33.8925
Bidens pilosa	18.9662	-33.89
Bidens pilosa	19.0221	-34.2689
Bidens pilosa	19.0314	-34.3422
Bidens pilosa	19.2442	-34.4137
Bidens pilosa	19.2581	-34.3966
Bidens pilosa	19.4661	-34.4287
Bidens pilosa	19.472	-34.4126
Bidens pilosa	19.684	-34.0762
Bidens pilosa	20.1976	-33.7504
Bidens pilosa	20.7086	-33.9829
Bidens pilosa	22.025	-33.4305
Bidens pilosa	22.0434	-33.9833
Bidens pilosa	22.0908	-33.9665
Bidens pilosa	22.1032	-34.1534
Bidens pilosa	22.1152	-34.1801
Bidens pilosa	22.1226	-34.1979
Bidens pilosa	22.1276	-34.173
Bidens pilosa	22.2372	-34.0281
Bidens pilosa	22.2392	-34.0236
Bidens pilosa	22.3734	-33.9209
Bidens pilosa	22.3773	-33.9987
Bidens pilosa	22.4116	-33.9158
Bidens pilosa	22.4132	-33.9664
Bidens pilosa	22.4565	-33.9499
Bidens pilosa	22.4639	-33.9445
Bidens pilosa	22.5294	-34.0019
Bidens pilosa	22.5359	-33.9955
Bidens pilosa	22.5456	-33.9937
Bidens pilosa	22.548	-33.9709
Bidens pilosa	22.548	-33.9948
Bidens pilosa	22.5481	-33.9952
Bidens pilosa	22.5482	-33.9955
Bidens pilosa	22.5485	-33.9704
Bidens pilosa	22.562	-33.9649
Bidens pilosa	22.5804	-33.993
Bidens pilosa	22.6142	-33.9649
Bidens pilosa	22.6208	-33.9475
Bidens pilosa	22.6525	-33.9874
Bidens pilosa	22.9996	-34.0408
Bidens pilosa	23.0094	-34.0149
Bidens pilosa	23.0098	-34.0151
Bidens pilosa	23.049	-34.0741
Bidens pilosa	23.3645	-34.0575
Bidens pilosa	23.4783	-19.9608
Bidens pilosa	23.4849	-19.9439
Bidens pilosa	23.5487	-19.8907
Bidens pilosa	23.8066	-19.5785
Bidens pilosa	24.3058	-32.3336
Bidens pilosa	24.6786	-32.0781
Bidens pilosa	24.7389	-28.7801
Bidens pilosa	24.7928	-28.7383
Bidens pilosa	24.9773	-33.8133
Bidens pilosa	25.5402	-33.952
Bidens pilosa	25.552	-33.9169
Bidens pilosa	25.6151	-33.9706
Bidens pilosa	25.6155	-33.9592
Bidens pilosa	25.7233	-33.4274
Bidens pilosa	25.724	-33.454
Bidens pilosa	25.8026	-33.7018
Bidens pilosa	25.8706	-24.6979
Bidens pilosa	25.8814	-24.6838
Bidens pilosa	25.8814	-24.6785
Bidens pilosa	25.9231	-24.6282
Bidens pilosa	25.9385	-24.6665
Bidens pilosa	25.9641	-24.5562
Bidens pilosa	26.0811	-25.548
Bidens pilosa	26.0846	-32.6737
Bidens pilosa	26.1388	-29.0739
Bidens pilosa	26.1602	-29.1427
Bidens pilosa	26.4886	-33.324
Bidens pilosa	26.4966	-32.6865
Bidens pilosa	26.5431	-33.2977
Bidens pilosa	26.5632	-33.3335
Bidens pilosa	26.5765	-32.7346
Bidens pilosa	26.9337	-31.8673
Bidens pilosa	27.0983	-26.6792
Bidens pilosa	27.1806	-25.5011
Bidens pilosa	27.2453	-26.422
Bidens pilosa	27.3211	-25.8078
Bidens pilosa	27.4099	-26.3683
Bidens pilosa	27.474	-25.8371
Bidens pilosa	27.5888	-21.0999
Bidens pilosa	27.6724	-25.7598
Bidens pilosa	27.6852	-27.6506
Bidens pilosa	27.7056	-27.6385
Bidens pilosa	27.7558	-26.051
Bidens pilosa	27.774	-26.0679
Bidens pilosa	27.811	-24.4903
Bidens pilosa	27.8264	-25.6602
Bidens pilosa	27.8321	-25.9092
Bidens pilosa	27.8466	-25.7253
Bidens pilosa	27.8483	-25.9192
Bidens pilosa	27.8664	-25.9954
Bidens pilosa	27.881	-25.8376
Bidens pilosa	27.8867	-26.1578
Bidens pilosa	27.9033	-26.1222
Bidens pilosa	27.9269	-26.1431
Bidens pilosa	27.9471	-25.6633
Bidens pilosa	27.9473	-25.9772
Bidens pilosa	27.9781	-32.9531
Bidens pilosa	27.9975	-26.1842
Bidens pilosa	28.0031	-26.1864
Bidens pilosa	28.0038	-32.9152
Bidens pilosa	28.0116	-26.0824
Bidens pilosa	28.0158	-30.8602
Bidens pilosa	28.0283	-26.0832
Bidens pilosa	28.0366	-26.0032
Bidens pilosa	28.0463	-26.2939
Bidens pilosa	28.0547	-26.162
Bidens pilosa	28.0665	-26.5403
Bidens pilosa	28.0807	-25.9787
Bidens pilosa	28.0895	-25.7827
Bidens pilosa	28.0919	-25.9551
Bidens pilosa	28.0971	-25.4974
Bidens pilosa	28.1028	-25.9994
Bidens pilosa	28.1087	-26.1686
Bidens pilosa	28.1088	-25.851
Bidens pilosa	28.111	-25.7875
Bidens pilosa	28.112	-26.2813
Bidens pilosa	28.1148	-25.7104
Bidens pilosa	28.1203	-26.1282
Bidens pilosa	28.1417	-25.7306
Bidens pilosa	28.143	-25.8759
Bidens pilosa	28.1574	-25.6502
Bidens pilosa	28.192	-25.6876
Bidens pilosa	28.194	-25.7842
Bidens pilosa	28.2029	-25.8295
Bidens pilosa	28.2037	-25.7086
Bidens pilosa	28.2047	-26.4838
Bidens pilosa	28.2057	-25.7491
Bidens pilosa	28.2059	-25.8617
Bidens pilosa	28.2079	-25.6936
Bidens pilosa	28.2109	-26.4824
Bidens pilosa	28.2137	-26.5005
Bidens pilosa	28.215	-25.8918
Bidens pilosa	28.2203	-25.7781
Bidens pilosa	28.2212	-25.7424
Bidens pilosa	28.2285	-25.7007
Bidens pilosa	28.2297	-25.7515
Bidens pilosa	28.2325	-25.5883
Bidens pilosa	28.2332	-25.6931
Bidens pilosa	28.2353	-25.7553
Bidens pilosa	28.2381	-25.6506
Bidens pilosa	28.2412	-25.7135
Bidens pilosa	28.2454	-25.7895
Bidens pilosa	28.2457	-25.5553
Bidens pilosa	28.2469	-32.6473
Bidens pilosa	28.2474	-24.5545
Bidens pilosa	28.2595	-30.9979
Bidens pilosa	28.2612	-25.8265
Bidens pilosa	28.2613	-25.7425
Bidens pilosa	28.2683	-25.8818
Bidens pilosa	28.2696	-23.8831
Bidens pilosa	28.2719	-25.7387
Bidens pilosa	28.2796	-25.7351
Bidens pilosa	28.2806	-25.7332
Bidens pilosa	28.2856	-25.7421
Bidens pilosa	28.2876	-25.7711
Bidens pilosa	28.2895	-25.7456
Bidens pilosa	28.2912	-25.8139
Bidens pilosa	28.2918	-25.7747
Bidens pilosa	28.2933	-25.8134
Bidens pilosa	28.297	-25.7732
Bidens pilosa	28.2977	-26.1936
Bidens pilosa	28.2978	-25.7974
Bidens pilosa	28.299	-25.7758
Bidens pilosa	28.3022	-25.772
Bidens pilosa	28.309	-25.7611
Bidens pilosa	28.3136	-26.2162
Bidens pilosa	28.3189	-25.7122
Bidens pilosa	28.3192	-25.7941
Bidens pilosa	28.3316	-25.7903
Bidens pilosa	28.3345	-32.6983
Bidens pilosa	28.3371	-25.8002
Bidens pilosa	28.3466	-25.8032
Bidens pilosa	28.3475	-25.7245
Bidens pilosa	28.3562	-30.3349
Bidens pilosa	28.3608	-25.3979
Bidens pilosa	28.3624	-23.9372
Bidens pilosa	28.3672	-25.6103
Bidens pilosa	28.3818	-25.5944
Bidens pilosa	28.3887	-26.6063
Bidens pilosa	28.4077	-25.6796
Bidens pilosa	28.418	-28.5121
Bidens pilosa	28.4197	-25.9119
Bidens pilosa	28.4199	-25.9119
Bidens pilosa	28.4251	-26.1944
Bidens pilosa	28.4632	-25.765
Bidens pilosa	28.4858	-25.7697
Bidens pilosa	28.571	-26.9857
Bidens pilosa	28.6047	-28.4848
Bidens pilosa	28.6101	-28.5132
Bidens pilosa	28.6136	-20.1946
Bidens pilosa	28.6205	-28.5071
Bidens pilosa	28.6239	-20.1506
Bidens pilosa	28.6672	-28.5329
Bidens pilosa	28.7284	-31.628
Bidens pilosa	28.7492	-25.7962
Bidens pilosa	28.7506	-31.6022
Bidens pilosa	28.7809	-20.2525
Bidens pilosa	28.9381	-28.6895
Bidens pilosa	29.0016	-28.6109
Bidens pilosa	29.1678	-27.3718
Bidens pilosa	29.227	-29.7567
Bidens pilosa	29.2372	-25.7607
Bidens pilosa	29.2408	-25.7726
Bidens pilosa	29.3239	-29.6008
Bidens pilosa	29.3336	-30.5145
Bidens pilosa	29.3589	-29.986
Bidens pilosa	29.4033	-29.0582
Bidens pilosa	29.4135	-29.7558
Bidens pilosa	29.4151	-29.0042
Bidens pilosa	29.4386	-29.1178
Bidens pilosa	29.457	-29.6621
Bidens pilosa	29.4699	-25.1407
Bidens pilosa	29.4838	-30.5236
[truncated: 10,803 more rows]
